# Supplementary material for: Biological Evaluation and SAR Exploration of Bile Acid–Dihydroartemisinin Hybrids as Potential Anticancer Agents for Colorectal Cancer
Source: Biomolecules. 2026 Jan 22;16(1):177. doi: 10.3390/biom16010177 (PMC12838976; doi:10.3390/biom16010177)
Supplement: Supplementary file 1 [file biomolecules-16-00177-s001.zip]

Archive with 1 entries (1 files):
- biomolecules-4063768-supplementary.pdf
